# Supplementary material for: Construction of applied talents training system based on machine learning under the background of new liberal arts
Source: PeerJ Comput Sci. 2023 Jul 28;9:e1461. doi: 10.7717/peerj-cs.1461 (PMC10403176; doi:10.7717/peerj-cs.1461)
Supplement: Supplemental Information 1 [file peerj-cs-09-1461-s001.zip]

Archive with 9 entries (7 files):
- Code/Code/
- Code/Code/code file/
- Code/Code/code file/BernoulliRBM.m
- Code/Code/code file/DBN.m
- Code/Code/code file/example.m
- Code/Code/code file/logsig.m
- Code/Code/code file/RBM.m
- Code/Code/code file/softmax.m
- Code/Code/code file/SoftmaxRBM.m
