# Supplementary material for: Construction of applied talents training system based on machine learning under the background of new liberal arts
Source: PeerJ Comput Sci. 2023 Jul 28;9:e1461. doi: 10.7717/peerj-cs.1461 (PMC10403176; doi:10.7717/peerj-cs.1461)
Supplement: Supplemental Information 1 [file peerj-cs-09-1461-s001.zip › Code/Code/code file/RBM.m]

classdef RBM < matlab.mixin.Heterogeneous & handle
    %RBM Summary of this class goes here
    %   Detailed explanation goes here
    
    properties
    end
    
    methods(Abstract)
        rbmdown(x)
        rbmup(x)
        train(x, opts)
    end
    
    methods(Static)
        function x = sample(P)
            x = double(logsig(P) > rand(size(P)));
        end
    end

end
