# Supplementary material for: Construction of applied talents training system based on machine learning under the background of new liberal arts
Source: PeerJ Comput Sci. 2023 Jul 28;9:e1461. doi: 10.7717/peerj-cs.1461 (PMC10403176; doi:10.7717/peerj-cs.1461)
Supplement: Supplemental Information 1 [file peerj-cs-09-1461-s001.zip › Code/Code/code file/softmax.m]

function a = softmax(n)

nmax = max(n,[],2);
n = bsxfun(@minus,n,nmax);

numer = exp(n);
denom = sum(numer,2); 
denom(denom == 0) = 1;
a = bsxfun(@rdivide,numer,denom);
